# Supplementary material for: An atlas of robust microbiome associations with phenotypic traits based on large-scale cohorts from two continents
Source: PLoS One. 2022 Mar 24;17(3):e0265756. doi: 10.1371/journal.pone.0265756 (PMC8947124; doi:10.1371/journal.pone.0265756)
Supplement: S2 File — (XLSX) [file pone.0265756.s007.xlsx]

## Sheet: Table of content
S1	Cohort description
S2	Ranksum comparing age to Alpha diveristy id different deciles
S3	Ranksum comparing BMI to Alpha diveristy id different deciles
S4	Ranksum comparing HbA1C% to Alpha diveristy id different deciles
S5	Ranksum comparing fasting blood glucose to Alpha diveristy id different deciles
S6	Ranksum comparing fasting blood triglycerides to Alpha diveristy id different deciles
S7	Ranksum comparing blood HDL cholesterol to Alpha diveristy id different deciles
S8	Description of alpha diversity in differernt cohorts
S9	Microbiome association index in Rothschild et al. Nature 2018 vs current IL
S10	Microbiome association index - IL
S11	Microbiome association index - US
S12	Species atlas for age
S13	Species atlas for BMI
S14	Species atlas for HbA1C%
S15	Species atlas for fasting blood glucose
S16	Species atlas for fasting blood triglycerides
S17	Species atlas for blood HDL cholesterol
S18	Gene atlas for age
S19	Gene atlas for BMI
S20	Gene atlas for HbA1C%
S21	Gene atlas for fasting blood glucose
S22	Gene atlas for fasting blood triglycerides
S23	Gene atlas for blood HDL cholesterol
S24	KEGG module associations to phenotypes
S25	KEGG pathway associations to phenotypes
S26	T-Test comparison between URA and MetaPhlan - quantitative traits
S27	T-Test comparison between URA and MetaPhlan - binary traits
S28	Accession numbers of 100 samples from the Personalized Nutrition Project - bioproject PRJEB11532
S29	Relative abundance calculated on 100 samples from the Personalized Nutrition Project - bioproject PRJEB11532
S30	Phenotype outliers in both the IL and US cohorts
S31	Uncorrected binary estimates in both IL and US cohorts

## Sheet: S1
Values are mean ± one std. Number of participants for which we have the phenotype is shown in parenthesis.
	Israel train	Israel test	U.S. test		(*) Bowel movement is a categorical variable which takes the following values:
Age (years)	54.80±13.67 (n=27,075)	54.62±13.50 (n=3,008)	52.35±13.13 (n=3,974)		0 - Less Than Once A Week
Albumin (g/dl)	4.22±0.80 (n=14,098)	4.19±0.79 (n=1,564)	4.18±0.91 (n=2,018)		1 - One or Two Times Per Week
Alkaline phosphatase (U/L)	79.75±130.61 (n=15,245)	86.23±207.73 (n=1,720)	68.70±113.53 (n=2,034)		2 - Three or Four Times Per Week
BMI (kg/cm2)	28.23±4.99 (n=27,018)	28.36±5.11 (n=3,003)	27.07±5.68 (n=3,951)		3 - One or Two Times Per Day
Bowel movement (*)	2.86±0.68 (n=26,953)	2.86±0.68 (n=2,997)	2.88±0.64 (n=3,944)		4 - Three to Five Times Per Day
Currently smokes Y:N	2,397:24,575	273:2,728	72:3,869		5 - More Than 5 Times Per Day
Ever smoked Y:N	10,606:16,366	1,172:1,829	1,017:2,924
Gender M:F	11,019:16,056	1,129:1,779	1,678:2,296
Glucose (mg/dl)	103.40±24.80 (n=21,613)	103.62±25.24 (n=2,405)	97.74±22.60 (n=2,271)
HbA1C% - Hemoglobin A1C (%)	5.81±0.85 (n=19,457)	5.80±0.84 (n=2,181)	5.52±0.73 (n=2,292)
HDL cholesterol (mg/dl)	53.15±17.72 (n=22,391)	53.00±16.93 (n=2,507)	61.09±20.93 (n=2,546)
Height (cm)	168.68±9.12 (n=27,075)	168.86±9.28 (n=3,006)	170.36±10.30 (n=3,971)
INR	1.13±1.22 (n=7,034)	1.17±1.41 (n=809)	1.42±1.91 (n=488)
Protein (g/dl)	7.13±1.21 (n=13,664)	7.08±1.37 (n=1,520)	6.80±1.44 (n=2,008)
SGOT - serum glutamic oxaloacetic transaminase (IU/L)	25.87±62.92 (n=19,648)	29.04±112.83 (n=2,182)	24.80±42.76 (n=2,098)
Total cholesterol (mg/dl)	185.74±44.02 (n=21,965)	185.45±43.25 (n=2,463)	190.19±50.12 (n=2,532)
Triglycerides (mg/dl)	131.62±78.27 (n=22,149)	134.11±81.97 (n=2,484)	107.12±70.94 (n=2,432)
TSH - Thyroid stimulating hormone (microU/ml)	2.75±6.16 (n=14,958)	2.58±4.20 (n=1,662)	3.48±10.82 (n=2,016)
Type 2 diabetes Y:N	4,369:22,746	479:2,529	294:3,680

## Sheet: S2
Ranksum comparing age to Alpha diveristy id different deciles
Decile	0	1	2	3	4	5	6	7	8	9
0		3.81559e-07	8.15752e-07	3.87731e-11	9.14243e-12	3.22469e-16	2.97535e-18	1.49898e-19	1.59354e-30	2.38823e-26
1			0.983197	0.0764222	0.0576911	0.00134415	0.000203709	6.86855e-05	1.69917e-10	5.97017e-08
2				0.0744114	0.0592472	0.00145711	0.000224108	8.49214e-05	3.35977e-10	8.17562e-08
3					0.94678	0.181457	0.0666284	0.039152	1.32268e-05	0.000585023
4						0.201228	0.076604	0.0462108	1.41016e-05	0.00075697
5							0.623317	0.479154	0.00237141	0.0390165
6								0.816886	0.010349	0.110966
7									0.0193688	0.176689
8										0.30108
9

## Sheet: S3
Ranksum comparing BMI to Alpha diveristy id different deciles
Decile	0	1	2	3	4	5	6	7	8	9
0		2.29071e-07	3.08995e-14	6.64096e-30	1.47334e-39	1.61026e-44	1.293e-66	3.5024e-72	1.40319e-90	7.44741e-117
1			0.0120362	1.96105e-10	5.35082e-16	4.84741e-19	1.34776e-34	3.24214e-38	6.00043e-52	6.30073e-73
2				0.000125832	3.63879e-08	3.50501e-10	6.09277e-22	1.10369e-24	1.38854e-35	4.09328e-53
3					0.107637	0.0194467	1.03903e-08	2.99525e-10	2.61342e-17	6.61953e-30
4						0.458119	2.86136e-05	2.04864e-06	2.8357e-12	4.05481e-23
5							0.000473469	5.61555e-05	3.5749e-10	1.99223e-20
6								0.627565	0.00731965	1.41966e-08
7									0.0248636	1.41614e-07
8										0.00221891
9

## Sheet: S4
Ranksum comparing HbA1C% to Alpha diveristy id different deciles
Decile	0	1	2	3	4	5	6	7	8	9
0		0.593923	0.0175049	0.000179799	1.51744e-07	8.87585e-07	2.70362e-08	3.23739e-11	4.4384e-13	1.07421e-15
1			0.0551949	0.00107258	1.35816e-06	7.96901e-06	2.52576e-07	4.08542e-10	7.0545e-12	2.35596e-14
2				0.170004	0.00310984	0.009923	0.00117836	1.35583e-05	7.59158e-07	1.09147e-08
3					0.100858	0.202476	0.0644781	0.00262018	0.000341359	1.24931e-05
4						0.690262	0.852184	0.187753	0.0607896	0.00996504
5							0.561762	0.0880143	0.0230999	0.0027113
6								0.230839	0.0829065	0.0120403
7									0.584987	0.205298
8										0.462425
9

## Sheet: S5
Ranksum comparing fasting blood glucose to Alpha diveristy id different deciles
Decile	0	1	2	3	4	5	6	7	8	9
0		0.237883	0.00215759	3.3037e-09	1.25077e-07	7.35591e-08	8.8354e-13	1.68805e-16	3.97267e-19	5.13374e-27
1			0.0605372	1.92462e-06	3.60892e-05	2.58515e-05	2.41084e-09	1.14946e-12	7.36476e-15	6.86512e-22
2				0.00270244	0.0193089	0.0148561	2.05143e-05	4.35056e-08	9.60502e-10	1.10653e-15
3					0.493583	0.562986	0.238451	0.0139906	0.00256715	9.09402e-07
4						0.9103	0.061965	0.00152283	0.000172274	1.28945e-08
5							0.0758777	0.00241312	0.000296929	3.4981e-08
6								0.182147	0.0614289	0.000146758
7									0.626799	0.016743
8										0.0501439
9

## Sheet: S6
Ranksum comparing fasting blood triglycerides to Alpha diveristy id different deciles
Decile	0	1	2	3	4	5	6	7	8	9
0		0.00054303	4.97315e-10	1.04879e-21	4.08518e-28	3.01679e-37	2.07509e-44	1.55425e-60	4.94633e-81	1.77251e-101
1			0.007608	9.94238e-10	7.434e-14	4.01795e-20	2.3731e-26	4.53223e-39	1.45015e-56	1.44085e-73
2				0.000359767	8.62358e-07	2.49623e-11	2.17891e-16	5.27318e-27	2.10083e-42	1.43221e-57
3					0.200522	0.00318122	4.14039e-06	9.62333e-13	9.72596e-24	6.12632e-35
4						0.0814145	0.000608118	2.08486e-09	2.736e-19	1.33867e-29
5							0.0695769	1.01297e-05	8.90698e-14	1.0237e-22
6								0.0127325	4.45873e-08	1.79235e-14
7									0.00236693	1.87068e-07
8										0.0378131
9

## Sheet: S7
Ranksum comparing blood HDL cholesterol to Alpha diveristy id different deciles
Decile	0	1	2	3	4	5	6	7	8	9
0		2.74054e-06	2.26216e-12	3.42332e-24	3.4057e-22	2.38399e-33	5.5829e-35	9.72161e-40	8.32482e-45	4.33219e-59
1			0.0129876	2.69762e-08	3.44446e-07	5.51362e-14	2.29384e-15	1.37271e-18	6.46919e-22	2.95884e-32
2				0.00287796	0.0115003	9.47748e-07	8.66403e-08	5.5471e-10	2.08256e-12	4.46013e-20
3					0.66348	0.0454636	0.0129258	0.000725064	3.01625e-05	1.93775e-10
4						0.0150842	0.00335305	0.000140676	4.27174e-06	1.07629e-11
5							0.585707	0.16031	0.0294876	1.17555e-05
6								0.397679	0.102505	0.00014398
7									0.437839	0.00329159
8										0.0313844
9

## Sheet: S8
Description of alpha diversity in differernt cohorts
	IL Train	IL test1	US test2	IL matched to US on age, gender and BMI
count	27075	3008	3974	3964
mean	5.18778	5.2232	5.02614	5.16887
std	1.0171	0.992545	0.897517	1.03928
min	0.5431	0.975795	1.45656	0.838118
0.25	4.63859	4.69834	4.46521	4.60629
0.5	5.39532	5.4127	5.134	5.37825
0.75	5.93591	5.95065	5.70418	5.94037
max	7.29454	7.19323	7.02313	7.06156

## Sheet: S9
Microbiome association index in Rothschild et al. Nature 2018 vs current IL
Phenotype	PNP b^2 estimate	PNP CI low	PNP CI high	IL b^2 estimate	IL CI low	IL CI high
BMI	0.245	0.1086	0.4687	0.104	0.0917	0.114
HDL	0.359	0.1784	0.5552	0.0496	0.0427	0.0585
Fasting glucose	0.219	0.0736	0.4446	0.127	0.117	0.139
HbA1c%	0.161	0.0319	0.3709	0.158	0.143	0.173
Height	0.032	0	0.2001	0.0282	0.0226	0.0354
Total Cholesterol	0	0	0.1809	0.0539	0.0474	0.0614

[truncated: 22 more sheets: S10, S11, S12, S13, S14, S15, S16, S17, S18, S19, S20, S21, S22, S23, S24, S25, S26, S27, S28, S29 …]
